# Supplementary material for: Comparative Pathogenomic Analysis of Two Banana Pathogenic Dickeya Strains Isolated from China and the Philippines
Source: Int J Mol Sci. 2022 Oct 22;23(21):12758. doi: 10.3390/ijms232112758 (PMC9653667; doi:10.3390/ijms232112758)
Supplement: Supplementary file 1 [file ijms-23-12758-s001.zip]

Archive with 1 entries (1 files):
- ijms-1934934-supplementary.pdf
